# Supplementary material for: Investigation of the Anti-Inflammatory Activity of Fusaproliferin Analogues Guided by Transcriptome Analysis
Source: Front Pharmacol. 2022 May 5;13:881182. doi: 10.3389/fphar.2022.881182 (PMC10136769; doi:10.3389/fphar.2022.881182)
Supplement: Supplementary file 2 [file DataSheet2.ZIP]

Archive with 8 entries (8 files):
- Compound 1 and compound 2  reference.pdf
- Compound 1_ reference_1.pdf
- Compound 1_ reference_2.pdf
- Compound 1_spectroscopic data.mnova
- Compound 2_spectroscopic data.mnova
- Compound 3 and compound 4  reference.pdf
- Compound 3_spectroscopic data.mnova
- Compound 4_spectroscopic data.mnova
